# Supplementary material for: Effect of Diamine Monomers with Varied Backbone Structures on Dielectric and Other Comprehensive Properties of Fluorinated Polyimide Films
Source: Polymers (Basel). 2025 May 28;17(11):1505. doi: 10.3390/polym17111505 (PMC12157939; doi:10.3390/polym17111505)
Supplement: Supplementary file 1 [file polymers-17-01505-s001.zip]

Archive with 1 entries (1 files):
- polymers-3669790-supplementary.pdf
